# Supplementary material for: Three-Dimensional Printing and Supercritical Technologies for the Fabrication of Intricately Structured Aerogels Derived from the Alginate–Chitosan Polyelectrolyte Complex
Source: Gels. 2025 Jun 20;11(7):477. doi: 10.3390/gels11070477 (PMC12294165; doi:10.3390/gels11070477)
Supplement: Supplementary file 1 [file gels-11-00477-s001.zip]

Archive with 1 entries (1 files):
- gels-3671514-supplementary.pdf
